# Supplementary material for: In Vitro Modeling of Age‐Associated Lipid Mediator's Impact on Vascular Biology Following Platelet Concentrate Transfusion
Source: Aging Cell. 2026 Apr 1;25(4):e70465. doi: 10.1111/acel.70465 (PMC13045240; doi:10.1111/acel.70465)
Supplement: Supplementary file 2 — Table S1: Loading data of all PCA analysis. Table S2: Correlation and linear regression of lipidomic data across donor's age. [file ACEL-25-e70465-s002.xlsx]

## Sheet: Table S2
Table S2 Correlation and linear regression of lipidomic data across donor's age
	lipid name	correlation				linear regression
		Pearson	Spearman	r	p-value	equation	R2
	LPA 16:0		x	-0.247829	0.232302	Y = -1,479*X + 108,5	0.2135
	LPA 18:0		x	-0.001931	0.9927	Y = 0,07050*X + 10,77	0.01122
	LPA 18:1		x	-0.136	0.517	Y = -1,000*X + 96,53	0.1459
	LPA 18:2	x		-0.0152	0.468	Y = -0,03493*X + 6,731	0.02308
	LPA 20:0		x	-0.3227	0.1157	Y = -0,03397*X + 2,226	0.251
	LPA 20:4		x	-0.281192	0.173311	Y = -0,6442*X + 69,31	0.08281
	LPA 22:0		x	0.1484	0.4788	Y = 0,01572*X - 0,4005	0.01939
	LPA 24:0	x		-0.09512	0.6511	Y = -0,007841*X + 2,517	0.009047
	LPA total		x	-0.2097	0.3143	Y = -3,114*X + 296,2	0.1591
	S1P		x	0.2825	0.2275	Y = 0,7359*X + 27,03	0.03217
	LPC 16:0		x	0.1981	0.3424	Y = 3,447*X + 378,7	0.04008
	LPC 18:0		x	0.3523	0.0842	Y = 1,627*X + 172,3	0.0994
	LPC 18:1	x		0.268	0.1952	Y = 0,5105*X + 70,36	0.07182
	LPC 18:2	x		0.1872	0.3703	Y = 0,8642*X + 78,34	0.03504
	LPA 20:0		x
	LPC 20:4	x		0.2364	0.2552	Y = 0,1885*X + 20,79	0.05589
	12HETE		x	0.08298	0.7135	Y = 271,7*X + 58343	0.002591
	13HODE	x		0.1782	0.4275	Y = 119,6*X + 5417	0.03175
	14hDoHE		x	0.2563	0.2495	Y = 662,9*X + 15494	0.03811
	15HETE	x		-0.006058	0.9787	Y = -0,5206*X + 1433	3.67e-05
	17HDOHE			0.04431	0.8448	Y = 8,462*X + 1586	0.001963
	18HEPE		x	0.2194	0.3266	Y = -1,215*X + 165,4	0.007251
	5HETE		x	0.1569	0.4857	Y = 3,522*X + 122,9	0.01632
	8,9EET		x	-0.2136	0.3398	Y = -1,783*X + 162,4	0.03069
	8HETE		x	0.1438	0.5232	Y = 3,660*X + 384,2	0.01114
	8 iso PGA2		x	-0.3055	0.1668	Y = -40,81*X + 2329	0.1013
	9HODE		x	0.1535	0.4954	Y = -10,08*X + 2768	0.004012
	LTB4		x	0.3116	0.1581	Y = 0,4443*X - 14,87	0.05187
	LTB5		x	-0.2597	0.2432	Y = -3,019*X + 160,0	0.09635
	LXA4		x	-0.3116	0.1581	Y = -0,3479*X + 17,88	0.1479
	PDx		x	-0.03124	0.8902	Y = -0,5903*X + 75,22	0.0117
	PGA1		x	-0.07479	0.7408	Y = -17,36*X + 1028	0.0827
	PGD2		x	-0.1507	0.5032	Y = -11,39*X + 798,8	0.083
	PGE2		x	-0.01514	0.9467	Y = -6,026*X + 537,3	0.04699
	PGF2		x	-0.2219	0.321	Y = -31,67*X + 1813	0.09664
	RvD1		x	-0.119	0.5978	Y = -2,297*X + 146,7	0.04889
	RvD2		x	-0.2597	0.2432	Y = -6,429*X + 340,7	0.09635
	TXB2		x	-0.1861	0.4071	Y = -254,2*X + 21702	0.09206

## Sheet: Table S1
Table S1 Loading data of all PCA analysis
		loading PCA eicosanoids					loading for S1P				loading for LPC					loading for LPA
		Var	PC1	PC2			Var	PC1			Var	PC1	PC2	PC3		Var	PC1	PC2	PC3
		12-HETE Y	49756.7	17988.5			[20-30]	57.0705			LPC 20:4 Y	10.6228	-13.4324	-3.55906		LPA 18:2 Y	2.97581	0.103342	1.36963
		12-HETE M	43136.9	-10401.6			[30-60]	-1.64422			LPC 20:4 M	1.94141	-4.32311	-0.519797		LPA 18:2 M	3.27342	-3.47951	-1.12394
		12-HETE O	-87617.3	33285			[60 &+]	-10.1961			LPC 20:4 O	0.878385	-0.695331	5.874		LPA 18:2 O	-0.782056	-1.77591	-0.075468
		13-HODE Y	8456.2	9634.43							LPC 16:0 Y	-90.5417	-107.12	6.07087		LPA 20:4 Y	40.3948	-6.81685	12.2407
		13-HODE M	7983.59	1722.77			loading for total eicosanoids				LPC 16:0 M	130.539	-38.82	36.6855		LPA 20:4 M	25.1938	-23.9657	-2.08121
		13-HODE O	-4650.77	-1430.21			Var	PC1			LPC 16:0 O	-142.629	9.66476	50.3863		LPA 20:4 O	-11.9077	-11.6614	-3.40581
		14-HDoHE Y	38825.2	50695.3			[20-30]	108053			LPC 18:1 Y	12.0053	-13.8869	-4.29921		LPA 16:0 Y	94.4737	-5.78486	-1.5665
		14-HDoHE M	53835.7	4557.55			[30-60]	98906.7			LPC 18:1 M	24.5229	-1.79912	14.6297		LPA 16:0 M	-3.66169	-11.4209	-13.6917
		14-HDoHE O	-13610.1	-5733.31			[60 &+]	-104960			LPC 18:1 O	-0.368014	-0.562983	-1.97954		LPA 16:0 O	-6.5576	-12.0584	0.138759
		15-HETE Y	917.182	747.007							LPC 18:2 Y	72.3168	-27.6185	-5.85675		LPA 18:1 Y	67.2507	21.5246	-6.77024
		15-HETE M	1347.82	376.148			loading for total LPC				LPC 18:2 M	58.6507	8.64293	32.5198		LPA 18:1 M	10.2194	-29.8727	1.07963
		15-HETE O	-441.302	-660.525			Var	PC1	PC2		LPC 18:2 O	-12.2733	12.068	-6.98043		LPA 18:1 O	-4.60819	-7.59511	0.4969
		17-HDoHE Y	1849.92	2388.42			Y	2.16415	-127.894		LPC 18:0 Y	52.7544	-9.46183	5.41657		LPA 18:0 Y	4.66496	-7.91475	3.91284
		17-HDoHE M	2914.01	3008.43			M	250.183	22.7569		LPC 18:0 M	43.2354	-4.55737	36.3084		LPA 18:0 M	-5.10021	-4.14086	-8.31551
		17-HDoHE O	-615.169	-1182.66			O	30.4322	-177.99		LPC 18:0 O	-17.4971	31.7686	42.9715		LPA 18:0 O	-2.02771	-6.43308	-0.63987
		18-HEPE Y	189.095	306.534							LPC 20:0 Y	0	0	0		LPA 20:0 Y	1.22377	1.33093	0.186142
		18-HEPE M	210.311	25.3602			loading for total LPA				LPC 20:0 M	0	0	0		LPA 20:0 M	0.206999	-0.207074	-0.0207351
		18-HEPE O	-60.5856	60.5208			Var	PC1			LPC 20:0 O	0	0	0		LPA 20:0 O	0.0495508	-0.220238	0.065308
		5-HETE Y	182.049	201.609			[20-30]	212.496			LPC 22:0 Y	0	0	0		LPA 22:0 Y	0.0106755	0.0720971	-0.0134056
		5-HETE M	79.2388	-74.9393			[30-60]	31.5129			LPC 22:0 M	0	0	0		LPA 22:0 M	0.0322314	-0.13213	-0.143507
		5-HETE O	98.9344	-516.909			[60 &+]	-25.3392			LPC 22:0 O	0	0	0		LPA 22:0 O	0.0448874	0.0088093	-0.00639125
		8,9-EET Y	76.3077	157.947							LPC 24:0 Y	0	0	0		LPA 24:0 Y	1.3711	-0.0918298	0.511596
		8,9-EET M	92.6941	19.743							LPC 24:0 M	0	0	0		LPA 24:0 M	0.899076	-0.597322	-0.600529
		8,9-EET O	-70.4082	81.8426							LPC 24:0 O	0	0	0		LPA 24:0 O	-0.144854	-1.34065	0.368369
		8-HETE Y	349.553	221.065
		8-HETE M	375.838	-66.4323
		8-HETE O	-401.37	50.7448
		8isoPGA2 Y	2747.82	2926.48
		8isoPGA2 M	884.879	573.692
		8isoPGA2 O	-35.8796	53.3933
		9-HODE Y	2541.15	2207.08
		9-HODE M	1113.98	-637.501
		9-HODE O	-1038.87	-1482.84
		LTB4 Y	0	0
		LTB4 M	0	0
		LTB4 O	-49.3686	12.3883
		LTB5 Y	220.579	227.727
		LTB5 M	0	0
		LTB5 O	0	0
		LxA4 Y	-28.593	7.17497
		LxA4 M	0	0
		LxA4 O	0	0
		PDx Y	2.05172	70.8718
		PDx M	110.561	8.26422
		PDx O	-29.2453	44.9136
		PGA1 Y	1300.24	1368.81
		PGA1 M	354.085	217.717
		PGA1 O	0	0
		PGD2 Y	757.928	745.296
		PGD2 M	471.699	121.08
		PGD2 O	0	0
		PGE2 Y	540.553	340.984
		PGE2 M	260.122	-154.363
		PGE2 O	-221.85	166.415
		PGF2a Y	2183.92	2422.63
		PGF2a M	525.691	190.512
		PGF2a O	-231.527	58.0982
		RvD1 Y	202.114	208.663
		RvD1 M	147.071	36.4352
		RvD1 O	0	0
		RvD2 Y	469.674	484.893
		RvD2 M	0	0
		RvD2 O	0	0
		TxB2 Y	9028.77	3066.22
		TxB2 M	10167	2113.68
		TxB2 O	-9941.26	1153.11
